# Supplementary material for: Isolation, Purification, and Structural Characterization of Polysaccharides from Codonopsis pilosula and Their Anti-Tumor Bioactivity by Immunomodulation
Source: Pharmaceuticals (Basel). 2023 Jun 19;16(6):895. doi: 10.3390/ph16060895 (PMC10303390; doi:10.3390/ph16060895)
Supplement: Supplementary file 1 [file pharmaceuticals-16-00895-s001.zip]

Archive with 1 entries (1 files):
- pharmaceuticals-2375527-supplementary.pdf
